# Supplementary material for: Investigating water/oil interfaces with opto-thermophoresis
Source: Nat Commun. 2022 Jun 29;13:3742. doi: 10.1038/s41467-022-31546-3 (PMC9243056; doi:10.1038/s41467-022-31546-3)
Supplement: Supplementary file 5 — Source Data [file 41467_2022_31546_MOESM5_ESM.xlsx]

## Sheet: Figure 2b
Figure 2b
Distance from a laser beam (µm)	Temperature (K)
	water	50% EtOH	50% DMSO
0	296	299.256	299.054
0.1	296.373	299.198	298.998
0.2	296.302	299.065	298.87
0.3	296.192	298.859	298.671
0.4	296.048	298.587	298.408
0.5	295.877	298.266	298.098
0.6	295.688	297.911	297.756
0.7	295.49	297.538	297.396
0.8	295.29	297.163	297.034
0.9	295.096	296.798	296.681
1	294.911	296.452	296.347
1.1	294.741	296.133	296.038
1.2	294.587	295.844	295.758
1.3	294.45	295.586	295.509
1.4	294.328	295.358	295.288
1.5	294.222	295.159	295.096
1.6	294.13	294.987	294.929
1.7	294.05	294.836	294.783
1.8	293.98	294.706	294.657
1.9	293.92	294.592	294.547
2	293.866	294.492	294.45
2.1	293.819	294.404	294.364
2.2	293.777	294.325	294.288
2.3	293.74	294.255	294.22
2.4	293.706	294.191	294.159
2.5	293.675	294.134	294.103
2.6	293.647	294.081	294.052
2.7	293.622	294.033	294.006
2.8	293.598	293.989	293.963
2.9	293.576	293.948	293.924
3	293.556	293.91	293.887
3.1	293.537	293.875	293.853
3.2	293.52	293.842	293.821
3.3	293.503	293.811	293.791
3.4	293.488	293.782	293.763
3.5	293.473	293.755	293.737
3.6	293.46	293.73	293.712
3.7	293.447	293.706	293.688
3.8	293.434	293.683	293.666
3.9	293.423	293.661	293.645
4	293.412	293.641	293.626
4.1	293.402	293.621	293.607
4.2	293.392	293.603	293.589
4.3	293.382	293.585	293.572
4.4	293.373	293.568	293.555
4.5	293.365	293.552	293.54
4.6	293.357	293.537	293.525
4.7	293.349	293.522	293.511
4.8	293.341	293.508	293.497
4.9	293.334	293.495	293.484
5	293.327	293.482	293.471
5.1	293.32	293.469	293.459
5.2	293.314	293.457	293.448
5.3	293.308	293.446	293.437
5.4	293.302	293.435	293.426
5.5	293.296	293.424	293.416
5.6	293.291	293.414	293.405
5.7	293.285	293.404	293.396
5.8	293.28	293.394	293.386
5.9	293.275	293.385	293.377
6	293.27	293.376	293.369
6.1	293.266	293.367	293.36
6.2	293.261	293.358	293.352
6.3	293.257	293.35	293.344
6.4	293.253	293.342	293.336
6.5	293.249	293.334	293.329
6.6	293.245	293.327	293.322
6.7	293.241	293.32	293.314
6.8	293.237	293.313	293.308
6.9	293.233	293.306	293.301
7	293.229	293.299	293.294
7.1	293.226	293.292	293.288
7.2	293.223	293.286	293.282
7.3	293.219	293.28	293.276
7.4	293.216	293.274	293.27
7.5	293.213	293.268	293.264
7.6	293.21	293.262	293.258
7.7	293.207	293.256	293.253
7.8	293.204	293.25	293.247
7.9	293.201	293.245	293.242
8	293.198	293.24	293.237
8.1	293.195	293.234	293.232
8.2	293.192	293.229	293.227
8.3	293.19	293.224	293.222
8.4	293.187	293.219	293.217
8.5	293.184	293.214	293.212
8.6	293.182	293.21	293.208
8.7	293.179	293.205	293.203
8.8	293.177	293.2	293.199
8.9	293.174	293.196	293.194
9	293.172	293.191	293.19
9.1	293.17	293.187	293.186
9.2	293.167	293.183	293.182
9.3	293.165	293.178	293.178
9.4	293.163	293.174	293.173
9.5	293.161	293.17	293.169
9.6	293.159	293.166	293.165
9.7	293.156	293.162	293.162
9.8	293.154	293.158	293.158
9.9	293.152	293.154	293.154
10	293.15	293.15	293.15

## Sheet: Figure 2c
Figure 2c
Distance from a laser beam (µm)	Temperature Gradient (K/µm)
	water	50% EtOH	50% DMSO
0	-0.30679	-0.57716	-0.55664
0.1	-0.50761	-0.95483	-0.92101
0.2	-0.90198	-1.6964	-1.63657
0.3	-1.27052	-2.38916	-2.30529
0.4	-1.57758	-2.96601	-2.86246
0.5	-1.79895	-3.38141	-3.26417
0.6	-1.93515	-3.63649	-3.51137
0.7	-1.98948	-3.73759	-3.61003
0.8	-1.97078	-3.70144	-3.57616
0.9	-1.89268	-3.55381	-3.43451
1	-1.77104	-3.32457	-3.21385
1.1	-1.62166	-3.04345	-2.94284
1.2	-1.45877	-2.73716	-2.64729
1.3	-1.29406	-2.42762	-2.34841
1.4	-1.13622	-2.13115	-2.06199
1.5	-0.99098	-1.85846	-1.79844
1.6	-0.86146	-1.61535	-1.56341
1.7	-0.74869	-1.40373	-1.35876
1.8	-0.65222	-1.22274	-1.1837
1.9	-0.5707	-1.06981	-1.03575
2	-0.50229	-0.9415	-0.9116
2.1	-0.44503	-0.83411	-0.80768
2.2	-0.39703	-0.74412	-0.72058
2.3	-0.35664	-0.66838	-0.64728
2.4	-0.32242	-0.60421	-0.58517
2.5	-0.2932	-0.54944	-0.53214
2.6	-0.26805	-0.50228	-0.48649
2.7	-0.24621	-0.46134	-0.44686
2.8	-0.2271	-0.42553	-0.41218
2.9	-0.21026	-0.39396	-0.38162
3	-0.19533	-0.36596	-0.35451
3.1	-0.182	-0.34099	-0.33033
3.2	-0.17005	-0.31859	-0.30864
3.3	-0.15928	-0.29841	-0.2891
3.4	-0.14954	-0.28016	-0.27142
3.5	-0.1407	-0.26359	-0.25537
3.6	-0.13264	-0.24849	-0.24075
3.7	-0.12528	-0.23469	-0.22739
3.8	-0.11853	-0.22205	-0.21514
3.9	-0.11233	-0.21043	-0.20388
4	-0.10662	-0.19972	-0.19352
4.1	-0.10135	-0.18984	-0.18395
4.2	-0.09647	-0.1807	-0.17509
4.3	-0.09194	-0.17222	-0.16688
4.4	-0.08774	-0.16435	-0.15925
4.5	-0.08383	-0.15702	-0.15215
4.6	-0.08018	-0.15019	-0.14553
4.7	-0.07678	-0.14381	-0.13936
4.8	-0.0736	-0.13785	-0.13358
4.9	-0.07062	-0.13227	-0.12817
5	-0.06782	-0.12703	-0.1231
5.1	-0.0652	-0.12212	-0.11834
5.2	-0.06274	-0.1175	-0.11387
5.3	-0.06041	-0.11315	-0.10965
5.4	-0.05823	-0.10906	-0.10569
5.5	-0.05617	-0.1052	-0.10195
5.6	-0.05422	-0.10155	-0.09841
5.7	-0.05238	-0.09811	-0.09508
5.8	-0.05064	-0.09485	-0.09192
5.9	-0.049	-0.09177	-0.08893
6	-0.04744	-0.08885	-0.0861
6.1	-0.04596	-0.08608	-0.08342
6.2	-0.04456	-0.08345	-0.08088
6.3	-0.04323	-0.08096	-0.07846
6.4	-0.04196	-0.07859	-0.07616
6.5	-0.04076	-0.07634	-0.07398
6.6	-0.03962	-0.07419	-0.07191
6.7	-0.03853	-0.07216	-0.06993
6.8	-0.03749	-0.07022	-0.06805
6.9	-0.03651	-0.06837	-0.06626
7	-0.03557	-0.06661	-0.06456
7.1	-0.03467	-0.06493	-0.06293
7.2	-0.03382	-0.06333	-0.06138
7.3	-0.033	-0.0618	-0.0599
7.4	-0.03222	-0.06035	-0.05849
7.5	-0.03148	-0.05896	-0.05714
7.6	-0.03077	-0.05763	-0.05586
7.7	-0.0301	-0.05636	-0.05463
7.8	-0.02945	-0.05515	-0.05345
7.9	-0.02883	-0.054	-0.05234
8	-0.02824	-0.05289	-0.05127
8.1	-0.02768	-0.05184	-0.05024
8.2	-0.02715	-0.05083	-0.04927
8.3	-0.02663	-0.04987	-0.04834
8.4	-0.02614	-0.04895	-0.04745
8.5	-0.02567	-0.04808	-0.0466
8.6	-0.02523	-0.04724	-0.04579
8.7	-0.0248	-0.04645	-0.04502
8.8	-0.0244	-0.04569	-0.04428
8.9	-0.02401	-0.04496	-0.04358
9	-0.02364	-0.04427	-0.04291
9.1	-0.02329	-0.04361	-0.04227
9.2	-0.02296	-0.04299	-0.04167
9.3	-0.02264	-0.04239	-0.04109
9.4	-0.02234	-0.04183	-0.04054
9.5	-0.02205	-0.04129	-0.04002
9.6	-0.02178	-0.04078	-0.03953
9.7	-0.02152	-0.0403	-0.03907
9.8	-0.02128	-0.03985	-0.03863
9.9	-0.02105	-0.03942	-0.03821
10	-0.02094	-0.03922	-0.03801

## Sheet: Figure 2d
Figure 2d
Solvent	Drift Velocity (µm/s)
	Observed					Calculated
water	-9.3	-6.1	-5.2	-9.8	-7.6	-16.3
50% EtOH	-20.3	-20.8	-17.4	-24.4	-21.8	-0.6
50% DMSO	-4	-3.4	-3.2	-4.4	-3.8	-18.3

## Sheet: Figure 3a
Figure 3a
Droplet in water		Droplet in 50% EtOH		Droplet in 50% DMSO		Particle in water		Particle in 50% EtOH		Particle in 50% DMSO
Zeta Potential (mV)	Counts	Zeta Potential (mV)	Counts	Zeta Potential (mV)	Counts	Zeta Potential (mV)	Counts	Zeta Potential (mV)	Counts	Zeta Potential (mV)	Counts
-61.2	3111.25	-41.4	3731.25	-98	77409.6	-81.6	15726.3	-115	2647.49	-108	77191.2
-59.3	70295.6	-27.4	91289.9	-97.2	71175	-78.4	8932.14	-105	44519.4	-108	44328.5
-57.9	96189.9	-13.4	162795	-94.8	55097.2	-78.3	61324.9	-103	148605	-104	165412
-57.6	25742.3	0.595	82850.5	-86.1	449972	-78.1	32340	-93.7	208291	-96	393834
-56	233393	14.6	1322.48	-85.3	434336	-75.1	83097.2	-91.8	297707	-95.9	391330
-54.6	250130			-82.8	513163	-74.9	119406	-89.6	445400	-92	559134
-54.3	180154			-74.1	653941	-74.8	121034	-80.8	564260	-84.1	697207
-52.7	376811			-73.3	666208	-71.8	289118	-78.9	501741	-83.9	596438
-51.3	386868			-70.9	822388	-71.6	253250	-76.7	569095	-80.1	680844
-51	448120			-62.2	310150	-71.5	293263	-67.9	524825	-72.1	444555
-49.4	421054			-61.4	359254	-68.5	516974	-66	334708	-72	367662
-48	456261			-58.9	406313	-68.3	428534	-63.8	367633	-68.1	326784
-47.7	565391			-50.2	8179.2	-68.2	462109	-55	187941	-60.2	106421
-46.1	388335			-49.4	36378.4	-65.2	472585	-53.1	99372.4	-60	115538
-44.7	341742			-47	751.49	-65	448721	-50.9	129126	-56.2	55144
-44.4	396833					-64.9	457834	-42.1	25362.8	-48.2	9608.33
-42.8	268007					-61.9	263773	-40.2	12941.4	-48.1	30313.6
-41.4	136045					-61.7	315679	-38	37846.9	-44.2	10495.5
-41.1	148654					-61.6	328158	-29.2	1491.42
-39.5	114985					-58.6	148767	-25.1	11428.5
-38.1	32994.7					-58.4	150399
-37.8	27004.9					-58.3	197735
-36.2	25953.3					-55.3	76063.1
-34.8	3211.85					-55.1	42033.5
						-55	100363
						-51.9	25058.9
						-51.8	9866.08
						-51.7	40785.2
						-48.6	11011.7
						-48.5	6819.92
						-48.4	15968.6
						-45.2	10099.1
						-45.1	7244.64
						-41.9	8010.32
						-38.6	1395.66

## Sheet: Figure 3b
Figure 3b
Droplet
Solvent	Drift Velocity (µm/s)
water	-9.3	-6.1	-5.2	-9.8	-7.6
50% EtOH	-20.3	-20.8	-17.4	-24.4	-21.8
50% DMSO	-4	-3.4	-3.2	-4.4	-3.8
Particle
Solvent	Drift Velocity (µm/s)
water	-5.1	-4.3	-4.1	-6.3	-4.5
50% EtOH	0	0	0	0	0
50% DMSO	-6.4	-4.5	-4.1	-5.3	-6.5

## Sheet: Figure S7
Figure S7
Time (s)	x position (µm)	y position (µm)
0	0.6	-1.9
0.1	0.7	-1.9
0.2	0.9	-2.3
0.3	1.15	-2.4
0.4	1.45	-2.1
0.5	1.9	-1.9
0.6	1.85	-1.8
0.7	1.65	-1.7
0.8	1.8	-1.55
0.9	1.65	-1.1
1	1.45	-1.05
1.1	0.325	-0.3
1.2	0	0

## Sheet: Figure S9
Figure S9
Optical power (µW)	Temperature difference (K)
103.43	11.7213
141.46	15.8311
179.49	20.3968
217.52	26.2629

## Sheet: Figure S12
Figure S12
Drift Velocity (µm/s)
Pritsine solvents			Distilled solvents
water	50% EtOH	50% DMSO	water	50% EtOH	50% DMSO
-8.8	-31	-5.9	-9.1	-15.8	-4.6
-9	-29	-5.1	-9.7	-18.6	-4.8
-7.2	-25.3	-4.2	-7.8	-20.6	-5
-11	-19.7	-4.2	-6.6	-29.5	-5.2
-5.4	-21.8	-3	-7	-21.9	-5.6
-10.3	-19.3	-4.4	-8	-23.2	-5.5
-7.1	-22.3	-6.2	-6.6	-25.7	-6.3
-6.5	-18.9	-4.6	-9.6	-19.3	-3
-7.6	-19.4	-4.3	-7.1	-20.9	-4.9
-7.5	-24.2	-4	-8.5	-21.1	-4.7
